# Supplementary material for: Yomogin, Isolated from Artemisia iwayomogi, Inhibits Neuroinflammation Stimulated by Lipopolysaccharide via Regulating MAPK Pathway
Source: Antioxidants (Basel). 2022 Dec 31;12(1):106. doi: 10.3390/antiox12010106 (PMC9854746; doi:10.3390/antiox12010106)
Supplement: Supplementary file 1 [file antioxidants-12-00106-s001.zip]

Archive with 1 entries (1 files):
- antioxidants-2111298-supplementary.pdf
